# Supplementary material for: Three New Species and Five New Host Records from Chaetomiaceae with Anti-Phytopathogenic Potential from Cover Crops Astragalus sinicus and Vicia villosa
Source: J Fungi (Basel). 2024 Nov 8;10(11):776. doi: 10.3390/jof10110776 (PMC11595803; doi:10.3390/jof10110776)
Supplement: Supplementary file 1 [file jof-10-00776-s001.zip]

Archive with 1 entries (1 files):
- jof-3277676-supplementary.pdf
